# Supplementary material for: Testicular Macrophages Produce Progesterone De Novo Promoted by cAMP and Inhibited by M1 Polarization Inducers
Source: Biomedicines. 2022 Feb 18;10(2):487. doi: 10.3390/biomedicines10020487 (PMC8962427; doi:10.3390/biomedicines10020487)
Supplement: Supplementary file 1 [file biomedicines-10-00487-s001.zip]

Archive with 1 entries (1 files):
- biomedicines-1572302-supplementary.xlsx
