# Supplementary material for: Testicular Macrophages Produce Progesterone De Novo Promoted by cAMP and Inhibited by M1 Polarization Inducers
Source: Biomedicines. 2022 Feb 18;10(2):487. doi: 10.3390/biomedicines10020487 (PMC8962427; doi:10.3390/biomedicines10020487)
Supplement: Supplementary file 1 [file biomedicines-10-00487-s001.zip › biomedicines-1572302-supplementary.xlsx]

## Sheet: Table S1
	Table S1. Monoclonal antibodies used for flow cytometry
	Test antibody	Conjugated dye	Clone	Isotype	µg/sample	Catalog number	Maker
	anti-human/mouse CD11b	FITC	M1/70	rat IgG2b	0.5	20-0112	Tonbo Biosciences
	anti-mouse CD68	FITC	FA-11	rat IgG2a	0.15	130-102-920	Miltenyi Biotec
	anti-mouse CD115	FITC	AFS98	rat IgG2a	0.5	35-1152	Tonbo Biosciences
	anti-mouse CD116	APC	698423	rat IgG2a	0.1	FAB6130A	R&D Systems
	anti-mouse CD169	APC	REA197	recombinant human IgG1	0.15	130-104-954	Miltenyi Biotec
	anti-mouse CD206	APC	MR6F3	rat IgG2b	0.25	17-2061-80	Thermo Fisher Scientific
	anti-F4/80	APC	BM8.1	rat IgG2a	0.5	20-4801	Tonbo Biosciences
	anti-mouse Metk	APC	REA477	recombinant human IgG1	0.15	130-107-479	Miltenyi Biotec
	anti-MHC II	APC	M5/114.15.2	rat IgG2b	0.25	20-5321	Tonbo Biosciences
	Control antibody	Conjugated dye	Clone	Isotype	Catalog number	Maker
	monoclonal REA control	APC	REA293	recombinant human IgG1	130-113-446	Miltenyi Biotec
	rat IgG2a isotype control	FITC	2A3	IgG2a	35-4321	Tonbo Biosciences
	rat IgG2a isotype control	APC	2A3	IgG2a	20-4321	Tonbo Biosciences
	rat IgG2b isotype control	FITC	LTF-2	IgG2b	35-4031	Tonbo Biosciences
	rat IgG2b isotype control	APC	LTF-2	IgG2b	20-4031	Tonbo Biosciences
	Blocking antibody	Clone	Isotype	µg/sample	Catalog number	Maker
	anti-mouse CD16/32	2.4G2	rat IgG2b	0.5	70-0161	Tonbo Biosciences

## Sheet: Table S2
	Table S2. Primers of transcription factors and cycle numbers for PCR amplification
	Primer			Product size (bp)	Annealing temp. (°C)	Cycle number
	Bach1	Forward	5´-GTGTGTGGAGTTTCTAAGCG-3´	452	57	32
		Reverse	5´-TCTCATTTGGCTGGACAGAG-3´
	Bach2	Forward	5´-GAGACCGACATCAAAGACAG-3´	325	56.5	32
		Reverse	5´-AGTTGGACACATCCTTCTGG-3´
	Cebpb	Forward	5´-GCCAACTTCTACTACGAGCC-3´	593	59	32
		Reverse	5´-CTCAGCTTGTCCACCGTCTT-3´
	Dtx4	Forward	5´-GCAGTACGAAAGAACATGGC-3´	343	59.7	32
		Reverse	5´-CAGGATTAACAGGGCTGGAC-3´
	Gata6	Forward	5´-CACCATCACCCGACCTACTC-3´	425	58.7	32
		Reverse	5´-TTCATATAGAGCCCGCAAGC-3´
	Id2	Forward	5´-CGGTGAGGTCCGTTAGGAAA-3´	321	59.2	32
		Reverse	5´-GGATGCTGATGTCCGTGTTC-3´
	Id3	Forward	5’-GTGCTGCCTGTCGGAACGTA-3’	308	60.7	32
		Reverse	5’-AGCTCCTCTTGTCCTTGGAG-3’
	Lxra (Nr1H3)	Forward	5’-GCCTCAATGCCTGATGTTTC-3’	538	58.0	32
		Reverse	5’-GAGCCTGTTCCTCTTCTTGC-3’
	Pparg	Forward	5´-CCCTTTGGTGACTTTATGGA-3´	313	55.7	32
		Reverse	5´-TGTCTGTCTCTGTCTTCTTG-3´
	Runx3	Forward	5´-TTTGACCGCTCCTTCCCTAC-3´	380	60	32
		Reverse	5´-ATGAGGTTGCCTGCTGACAC-3´
	Sall1	Forward	5´-GAAGTCTGTGGAGAACGGAT-3´	389	56.8	32
		Reverse	5´-CACTCTGACAAGCAAAGGTC-3´
	Smad2	Forward	5´-TTACATCCCAGAAACACCAC-3´	417	55.5	32
		Reverse	5´-GCACTATCACTTAGGCACTC-3´
	Smad3	Forward	5´-TCAAGAAGACGGGGCAGTTG-3´	437	60.1	32
		Reverse	5´-TTCACTCAGGTAGCCAGGAG-3´
	Spic	Forward	5’-TCAGAGGCAACGCTAACTAC-3’	466	50.9	32
		Reverse	5’-GCAAGTCTTTGGAGAACAGC-3’
	Pu.1	Forward	5´-TGTGCTTCCCTTATCAAACC-3´	339	55.1	30/32
		Reverse	5´-CCATCTTCTGGTAGGTCATC-3´

## Sheet: Table S3
	Table S3. Primers of genes involved in proliferation and characterizing macrophages and interstitial cells for PCR amplification
	Primer			Product size (bp)	Annealing temp. (°C)	Cycle number
	Gja1 (connexin 43)	Forward	5´-CGCTGTAACACTCAACAACC-3´	659	52	30
		Reverse	5´-GAGCAGCCATTGAAGTAAGC-3´
	Tgfb1	Forward	5´-ACCAAGGAGACGGAATACAG-3´	481	57.6	30
		Reverse	5´-TAGTAGACGATGGGCAGTGG-3´
	Tgfbr2	Forward	5´-ACAACATCAACCACAACACG-3´	538	56.4	30
		Reverse	5´-TCATCCACAGACAGAGTAGG-3´
	Ghr	Forward	5´-TTTACCCCCAGTCCCAGTTC-3´	278	58.9	30
		Reverse	5´-TGGTACGCCCAGAATCATCA-3´
	Igf1	Forward	5´-GAGCTGGTGGATGCTCTTCA-3´	254	61	30
		Reverse	5´-TTTGTCGATAGGGACGGGGA-3´
	Aldh1a2	Forward	5´-GCTTGCAGACTTGGTGGAAC-3´	316	60	30
		Reverse	5´-CTCAGCGGGTTTGATGACCA-3´
	Rdh10	Forward	5´-TGGAGTTGTGGGTTTTCACG-3´	283	58.8	30
		Reverse	5´-CACGACGGCTTCAAAAGGAA-3´
	Csf1	Forward	5’-CTTGGCTTGGGATGATTCTC-3’	382	55.0	32
		Reverse	5’-GGTCCTCTGTTGATTTAGGG-3’
	Csf2	Forward	5’-TACTTTTCCTGGGCATTGTG-3’	337	55.6	32
		Reverse	5’-GCATAGGTGGTAACTTGTGT-3’
	I134	Forward	5’-GTGGCTTTGGGAAACGAGAA-3’	329	58.1	32
		Reverse	5’-AGCAATGTCTGAACCTCCTG-3’
	Fshr	Forward	5´-GATGAGCGTCTGAATGGAC-3´	477	58	30
		Reverse	5´-AGGCGAGGTTACACATAAGG-3´
	Lhcgr	Forward	5´-GCCCGACTATCTCTCACCTA-3´	595	58.3	30
		Reverse	5´-CGATGAGCGTCTGAATGGAC-3´
	Pgr	Forward	5´-ATGGAAGGGCAGCATAACTA-3´	349	57.5	30
		Reverse	5´-AAGTGTCAGGCTTTGTGTTG-3´
	Ar	Forward	5´-ATTGCCCATCTTGTCGTCTC-3´	532	58	30
		Reverse	5´-ATCCTCACACACTGGCTGTA-3´
	Star	Forward	5´-ACACCGTCACTCTATCTCTG-3´	417	56.7	30
		Reverse	5´-AGGTCTCCTGTCTACCTACG-3´
	Cyp11a1	Forward	5´-TACTGGAAAGGGAGCTGGTA-3´	299	56.9	30
		Reverse	5´-AATACTGGTGATAGGCCACC-3´
	Hsd3b1	Forward	5´-CTACAAGCATCCAAGGACAG-3´	555	55.6	30
		Reverse	5´-TAGGGAAGCAAGTTTGTGAG-3´
	Cyp17a1	Forward	5´-CAAGGTGACAATCAGAAACG-3´	616	55.3	30
		Reverse	5´-TGAAGATGAGCGTAGACAGA-3´
	Hsd17b3	Forward	5´-CACACGGGGATAAAGACCAG-3´	490	58.4	30
		Reverse	5´-CGGAAGTGCTCAGGAAATGG-3´
	Sf-1	Forward	5´-GCCGACCAGACCTTTATCTC-3´	331	59.6	32
		Reverse	5´-GGCTGAAGAGGATGAGGAAC-3´
	Lrh-1	Forward	5’-CCCACACCTGATACTGGAAC-3’	532	59.6	32
		Reverse	5’-ATTCACCTGCTCTTGGACAC3’
	Gata4	Forward	5’-AAGATGAACGGCATCAACCG3’	402	58.7	32
		Reverse	5’-GCTGTGCCCATAGTGAGATG-3’
	Gata6	Forward	5´-CCCTTTGGTGACTTTATGGA-3´	425	58.7	32
		Reverse	5´-TGTCTGTCTCTGTCTTCTTG-3´
	Adrb1	Forward	5´-GAGTACGGCTCCTTCTTCTG-3´	583	57.7	30
		Reverse	5´-TGATGATGCCCAGTGTCTTG-3´
	Adrb2	Forward	5´-CAAGAATAAGGCCCGAGTGG-3´	512	58.3	30
		Reverse	5´-CGTAGCCCAACCAGTTAAGG-3´
	Adrb3	Forward	5´-TCCTTGTGATGCTCTTCGTC-3´	337	58	30
		Reverse	5´-ATGAAAACTCCGCTGGGAAC-3´
	Gapdh	Forward	5´-AGAACATCATCCCTGCATCC-3´	441	58.1	24
		Reverse	5´-CTCTTGCTCAGTGTCCTTGC-3´

## Sheet: Table S4
	Table S4. Primers of genes characterizing macrophages for qPCR analysis
	Primer			Product size (bp)	Annealing temp. (°C)
	Star	Forward	5´-GGGTGGATGGGTCAAGTTCG-3´	233	60
		Reverse	5´-ACCTCCAAGCGAAACACCTT-3´
	Cyp11a1	Forward	5´-CACTTCCGGTACTTGGGCTT-3´	178	60
		Reverse	5´-GGATGGGGTTCTCAGGCATC-3´
	Hsd3b1	Forward	5´-CGACCAGAAACCAAGGAGGA-3´	135	60
		Reverse	5´-AGCAGCAGTGTGGATGACAA-3´
	Sf-1	Forward	5´-ACGGCAAGGAAGACAGCATC-3´	263	60
		Reverse	5´-GTAATCCAACAGGGCAGCGT-3´
	Gata4	Forward	5´-AACCCTGGAAGACACCCCAA-3´	276	60
		Reverse	5´-CTCACCCTCGGCATTACGAC-3´
	Actb	Forward	5´-TGGGAATGGGTCAGAAGGAC-3´	259	60
		Reverse	5´-GCTGGGGTGTTGAAGGTCTC-3´
